# Supplementary material for: Lewis Acid-Catalyzed Formal (4+2)-Cycloaddition between Cross-Conjugated Azatrienes and Styrylmalonates: The Way to Functionalized Quinolizidine Precursors
Source: Molecules. 2022 Dec 22;28(1):88. doi: 10.3390/molecules28010088 (PMC9822494; doi:10.3390/molecules28010088)
Supplement: Supplementary file 1 [file molecules-28-00088-s001.zip]

Archive with 1 entries (1 files):
- molecules-2058042-supplementary.pdf
